# Supplementary material for: New Onset and Exacerbation of Autoimmune Bullous Dermatosis Following COVID-19 Vaccination: A Systematic Review
Source: Vaccines (Basel). 2024 Apr 26;12(5):465. doi: 10.3390/vaccines12050465 (PMC11125893; doi:10.3390/vaccines12050465)
Supplement: Supplementary file 1 [file vaccines-12-00465-s001.zip]

Archive with 1 entries (1 files):
- vaccines-2923635-supplementary.pdf
